# Supplementary material for: Thinking local, thinking healthy: Cultural and contextual adaptation of the Thinking Healthy Programme in Nepal
Source: Glob Ment Health (Camb). 2025 Dec 29;13:e10. doi: 10.1017/gmh.2025.10127 (PMC12835954; doi:10.1017/gmh.2025.10127)
Supplement: Subba et al. supplementary material [file S2054425125101271sup001.xlsx]

## Sheet: Intro and background
Adaptation Principle	Chapter (first appearance)	Page (first appearance)	What should be changed?	Changed to what?	Rationale for change	Evidence Base 1	Evidence Base 2	Evidence Based 3	Relevant for 1	Relevant for 2
Concepts	Introduction and Background reading for CHWs	10	1. Describing Perinatal Depression at the begining; 2. Replacing Perinatal depression to Perinatal Heart-mind problem	A condition of heart-mind where a pregnant woman/mother feels sad, loss of interest, loss of enjoyment and other heart-mind related problems; Perinatal depression to Perinatal heart-mind problems	The use of word "depression" can be stigmatizing hence a description might be more subtle way to explain.	Manual read-through			Adaptation in the manual
Concepts	C: Background Information for community health workers	11	Addition of sub-topic: Perinatal Depression and Stigma	Perinatal derpession and Stigma: In our community, the words such as “Baulai”, “manasthiti bigreko manche”, “thees”, “fuskeko” word used and “wakkai banaucha”, etcare used for the person with mental health problems. The attitude like “bachnu bhanda marekai bes” and behaviour - “kura katne”, “sahayog garnu ko sato kura gardai hidne” can stop them helpseeking behavior, non-adherence to treatment an…	Awareness of Stigma in mental health problems	Formative Study			Adaptation in the manual
Concepts	Background information for CHW	12	Referrals on abortion, miscariage, still birth, death of infant immediately after delivery	Keep in the notes in the box - Referral conditions: Mother who has decided to keep the baby or give birth, THP can be delivered. However, mother who has decided to abort, miscarriage, still birth or infant dies immediately after delivery, Condolences and then she needs to be referred to health organization. Psychoeducation and encourage mother for health postnatal check up.	THP is focused on 3 areas and one of the area is mother-child relationship which does not address the mother decided to abort child.	Practice rounds	Consultation workshop		Adaptation in the manual	Training
Concepts	What is CBT?	14	Fig 1 (Revise the picture)	To more pictorial presenation of the cycle	Not comprehensible and does not look attractive	Manual read-through			Adaptation in the manual
Concepts	The cycle is broken in three ways:	14	"visualize these images" and "Activity to understand the concept"	Keep it as it is but can be clarified with the use of emotional cards as a method.	For effective delivery and to ensure understanding	Manual read-through			Training
Content	C- Background inforamt for community health workers	11	Add Perinatal depression context of Nepal	Studies in Nepal showed 1 in 3 of both pregnant and new mothers have stress related problems and it can start from 1st trimester pregnancy.	The reader knows the senario of Nepali mother with perinatal depression	Desk review	Consultation workshop		Adaptation in the manual
Context	Cover page	Cover page Title	The title name of the manual	A manual for promoting maternal well-being	Not only focus for mother with perinatal depression, but well-being of mother in general; Refer to Atif's article Pakistan, Reduce Stigma	Desk review	Manual read-through		Adaptation in the manual
Context	C: Background Information for community health workers	11	Adding the Risk factors to link with the depression	Risk factors such as Lack of family support, life changes (get married), substance/alcohol abuse, husband is in abroad, family dispute, domestic violence, Heavy household work alone for long time, Under aged girl, Family pressure, Unwanted pregnancy, Unplanned pregnancy, Poverty, etc can either be a cause or triggerirng factors of the depression. [Keep Illustration of the risk factors, Keep in th…	Psychoeducation on the risk factors to link with depression and its effect on mother-child relationship	Formative Study	Desk review	Consultation workshop	Adaptation in the manual	Training
Context	C: Background Information for community health workers	11	Inclusion of topics around difficult socio-economic conditions, dietary restrictions, unexpected pregnancy as risk factors	Inclusion of topics around difficult socio-economic conditions, dietary restrictions, unexpected pregnancy as risk factors and addressing them	Common problems in the society which the manual has not covered	Desk review			Adaptation in the manual	Training
Context	Background information for CHW	12	Referrals on Suicidal risk, when assessing mood	Connect with mood chart, if the mother is found to have high level of depression referral is recommended; after completing the session if mother's mental health is not progressing or even get worst condition, referral is needed; if suicidal risk, refer It can be harmful for the mother.	THP is focused on 3 areas and one of the area is mother-child relationship which does not address the mother decided to abort child.	Practice rounds			Adaptation in the manual	Training
Context	E. Adapting Thinking Healthy to the local cotext adn systems	19	Rearrange the contents	Nepal context and systems (Use of mobile in the session if face to face is not possible) Booster session (checking in the activities) can be done in phone(Annex)	The manual mentions about all LMIC context. So, the adapted manual is already for Nepal context. No need to mention about it.	Manual read-through	Consultation workshop		Adaptation in the manual	Implementation
Language	Table of Content and through out the manual	Table of content	Visits for session	Replacing Visits to Sessions	Session in Nepali sound too formal language	Manual read-through			Adaptation in the manual
Language	Introduction and Background reading for CHWs	10	Simplification of the term mhGAP Intervention Guide.	1. WHO has come up with a strategy to make mental health accessible to resource constraint settings by training the local health workers for the management of basic mental health problems. This treatment process is outlined in detail WHO's mhGAP IG. 2. Taken out the sentences from "The mhGAP-IG describes in detail.................perinal depression."	mhGAP IG can be too technical for lay person to understand and short understandable desription will be enough.	Manual read-through			Adaptation in the manual
Language	What is thinking Healthy?	10	Academic language to lay person language (Evidence-based psychosocial intervention)	Replacing 'evidence based psychosocial intervention' into 'the psychosocial support that was effective in perinatal depression in many countries"	Academic language may be difficult to understand for the lay people	Manual read-through			Adaptation in the manual
Language	what is thinking Healthy?	10	Empathic	"Man ko kura Man le bujna sakne chamata" (ability to listen to other's heart)	May be a description would be much easier to help.	Manual read-through			Adaptation in the manual
Language	What is Thinking Healthy?	10	Simplification of the term 'Psychoeducation'	An education that contain facts for the treatment of specific problem, integrating emotional and motivational knowledge to enable the person to cope with that problem.	Psychoeducation is too technical term for non-mh service provider	Manual read-through			Adaptation in the manual
Language	What is thinking Healthy?	10	Addition of Nepali term for technical term	1. Depressive Disorder to Depression; 2. Adding 'Heart-mind' as example in addition to tension and burden	Depression is common than Depressive Disorder in Nepal. Heart-mind problem is commonly used as a non-stigmatizing word	Manual read-through			Adaptation in the manual
Language	What is Thinking Healthy?	10	Cognitive Behavioral Therapy	A technique that helps to identify unhealthy thoughts and change it by reactivating/shifting healthy thoughts and behavior thereby generating positive emotions	Description should follow as it is too technical to understand	Manual read-through			Adaptation in the manual
Language	Why is it important to manage perinatal depression?	11	Psychosocial intervention	Describe to clarify. E.g. psychosocial interventions are those type of support where "heart-mind" related issues are discussed with the therapist and managned in consultation with the active engagement of the patient.	It is a big technical term	Manual read-through			Adaptation in the manual
Language	The key element of Thinking Healthy- Cognitive Behaviour Therapy	14	Cognitive Behavioral Therapy (CBT) through out the manual	The term CBT may be not even needed in the main title and just limit to "The strategies of Thinking Healthy"	Can be too technical. Description should follow to ensure clarity on the subject as it is too technical to understand.	Manual read-through			Adaptation in the manual
Language	How are CBT principles used in Thinking Healthy, The 3 steps to Thinking Healthy	15	Positive Thought (Helpful thought)	Positive Thought in replace to Healthy Thought	The Nepali translation of 'Healthy thought' has no meaning	Practice rounds			Adaptation in the manual
Metaphors	Cover page	Pictures of coverpage	Add pictures containing Pregnant mother, mother's health, husband wife with infant, pregnant mother with husband and mother-in-law	Add pictures containing Pregnant mother, mother's health, husband wife with infant, pregnant mother with husband and mother-in-law	Need to display the goals of THP (mother's personal health, mother-child and mother-other relationship) - THPP Pakistan version; and also need to display pregnant mother.	Desk review	Manual read-through		Adaptation in the manual
Metaphors	C- Background information for community health workers	11	anxiety symptoms	Include appropriate symptoms to clarify such as worries, restlessness, wandering thoughts, etc	Concept may not be familiar to everyone	Manual read-through			Adaptation in the manual
Methods	Table of Content	Table of content	Reduced No. of modules, Review Health chart, helpful skills and encourging to do again	Module 1 (4 sessions) and Module 2 (4 sessions)	No. of modules/sessions are long; In alignment with NHTC modules; in average 6 sessions in psychological interventions (HAP); THP adaptation in Vietnam, Peru, India; FCHVs engagement in other works hence feasibility of long intervention might be questionable.	Desk review			Adaptation in the manual	Training
Methods	A Key pre-requisite of THINKING HEALTHY Empathy and good communication skills	12 and 13	Foundation Helping skills as a pre-requisite of Thinking Healthy	i. Replacing 'Empathy and good communication skills" with foundational Helping skills. ii. A 2- days training on FHS that includes Atitude of helper, Non-Verbal communication, Verbal communication, Confidentiality, Empathy, Responding to the feeling and Normalization, and Building hope for change are added. In addition being non-judgmental. iii. Refer to "FHS curriculum". iv. Taking out the sente…	The basic helping skills enhance the THP intervention, as they are the core components of each intervention.	Manual read-through			Training	Adaptation in the manual
Methods	Tailoring Thinking Healthy Strategies to individual needs of mothers and families	16	In the last line of 4th paragraph, add mother in laws too since they have crucial role to play in Nepali context	add other family member such as mother in law alongside the husband	Engaging mother in laws can yield good buy in since they are the major decision maker of the family	Manual read-through	Desk review		Adaptation in the manual
Methods	A proposed timetable of Thinking healthy sessions	17	Reduced no. of modules, sessions, ideal frequency and approximate period	Modules 1 and 2; Sessions 8 (Opening Session-1, Pre natal sessions-3, Postnatal sessions-3 and Closing Session)	No. of modules/sessions are long; In alignment with NHTC 5 sessions; in average 6 sessions in psychological interventions (PM+, HAP); THP adaptation in Vietnam, Peru, India; FCHVs engagement in other works hence feasibility of long intervention might be questionable.	Manual read-through			Adaptation in the manual
Methods	A proposed timetable of Thinking healthy sessions	17	Approximate period for Module 2 suggested to be carried out on 2nd to 5th week postnatal (ideal frequency and approximate period)	The postnatal session will be delivered in the first 3 months postnatal.	Flexibility of 3 months given since there is a trend of visitng the maternal home.	Manual read-through	Consultation workshop		Adaptation in the manual
Methods	Thinking Healthy Tools	18	Reference Manual	No change but may be a flipcard needs to be developed for easy delivery	For easy delivery	Manual read-through			Training	Implementation
Methods	Thinking Healthy Tools	18	Addition of Maternal Health Informative tool for family in the calender	Importance of Perinatal Mental health, perinatal depression symptoms, Role of family members, Myths and Facts, information about existing resources	1. Introducing take home psychoeducational materials (containing myths/fact, importance of maternal mental health, perintal depression symptoms, role of family members and information about existing resources) for family members can be helpful to support pregnant and new mothers. 2. The calender also helps as a reminder of a session.	Consultation workshop	Formative Study		Adaptation in the manual	Implementation
Methods	Training and supervision requirements to practice thinking healthy	18	Duration of the training	10 days training; DAY 1 & 2 on CIDT; DAY 3-5 on FHS; DAY 6-10 THP (1. Classroom training: and 2. Field training: Two mothers with mild~moderate depression PHQ 9, 5-14 score deliver THP both modules)	1. CIDT training in the GoN MH care package plus facilitates screening which might be essential in terms of sustainability 2. FHS covers basic communication and foundation helping skills that are necessary prior to the intervention training. This was also a gap highlighted by the Peru Team. THP contains no details but just a mention of it. 3. THP - as the protocol suggests the bare minimum traini…	Manual read-through	Consultation workshop		Training
Methods	Guideline for Supervision include	19	Mention Group and Individual supervisions (fortnightly/monthly)	In first Bullet include - Group supervision session should be once a month face to face for half a day and individual supervision can be done fortnightly for 30-45 mins.	Need clarity about duration of Group supervision and Individual supervision	Manual read-through	Consultation workshop		Implementation
Methods	1. Training and supervision requirements to practice thinking healthy; and 2. Guidelines for supervision	19	THP practiced with two mothers (in second bullet) on each module instead of 12 months	The trainer/supervisor need to see at least 2 women with perinatal women under supervision	12 months as such may not be appropriate rather case number can be viable	Practice rounds			Implementation
People	Who is the Thinking Healthy Manual for	10	Community health workers to FCHV	Female Community Health Volunteer	FCHVs are the local women who is functioning as bridge between government and community in maternal health area.	Desk review			Adaptation in the manual
People	Background information for CHW	12	Add: what FCHV can do and cannot do	Add Bullets: Do not provide the clinical suggestion or treatment that are not taught in the training; issues related with mental health, family, or any other issues need to be listen attentively and react without harming mother's thoughts or opinion; No Financial support]	Do no harm approach	Manual read-through	Consultation workshop		Adaptation in the manual	Implementation

## Sheet: Opening Session
Adaptation Principle	Chapter (first appearance)	Page (first appearance)	What should be changed?	Changed to what?	Rationale for change	Evidence Base 1	Evidence Base 2	Relevant for	Relevant for
Methods	Conducting Healthy sessions picture	21	Picture of the last step (3rd step) need to be changed	Picture need to focus on behavior	The symbolic picture of thought, emotion and Behavior circle may be difficult to understand for the lay people	Manual read-through		Adaptation in the manual
Methods	Opening Session	23	Need of Nepali Picture that also include perinatal mother and family	Cartoon character to Nepali contextual pictures	Can related more with Nepali picture than cartoon character. Family members need to keep to represent family enagement	Manual read-through		Adaptation in the manual
People	Learning Objective of this session	24	Add: Tasks, Steps, time for each activity and required materials for each session in the table	After the learning objectives of each session, a table of tasks, steps, activity and required materials is added	A table with tasks, steps, time and required materials at the beginning of each session can help the facilitator to prepare for each session and facilitates time management.	Practice rounds		Adaptation in the manual
Metaphors	Task 1- The first introduction	24	The first introduction	May be we can present two stories about healthy mother and child and unhealthy mother and child to elaborate the whole context (Situation is same, but the thought and the behavior, same name that everyone can relate to)	Stories are much easier to understand and relate	Practice rounds	Consultation workshop	Implementation
Metaphors	Task 2- Introducing the 3 areas of Thinking healthy	25	Add picture of pregnant mother and family members	Add 1. pregnant mother 2. Husband and mother-in law 3. Take out the last picture	1. Representation of prenatal mother 2. Representation of role of family members 3. May not need repetition of mother-child picture	Manual read-through)	Practice rounds	Adaptation in the manual
Context	Task 2- Introducing the 3 areas of Thinking healthy	25	Add Note on the role of family members (esp. the husband and mother-in-law, woman's mother)	Asking family memebers (husband, mother-in-law) how they can take a role to support in the three areas such as giving her time, ensure that she has eaten nutritious food regularly, encourage her for health care seeking regularly and going to the health center together, listening and practicing maternal health care education together with her, division of work based on her health situation etc.	Family’s role could be on supporting the Prenatal woman	Formative Study	Desk review (Dec-July, 2021)	Adaptation in the manual
Metaphors	TASK 2: Introducing the 3 areas of Thining Healthy	25	Write as dialogical script	Italic script for the dialogue in first person. Eg. I will meet you for 8 sessions.	Using first person version can be much easier to understand and relate	Manual read-through)		Adaptation in the manual
Metaphors	TASK 3: Shifting the agenda of the family from problems to finding solutions	26	Additional pictures within the pictures	Add 'Burden' the sack (Pic A) and 'THP' in the box (Pic B)	To clarify concept of the picture in at one glance	Consultation workshop		Adaptation in the manual	Training
Methods	Task 3	26	The whole paragraph to bullet forms and in dialogical script	Bullet points and dialogue script	Much easier to understand and navigate the next step	Manual read-through)		Adaptation in the manual
Context	TASK 4: Step 1	27	Taking out the unhealthy style	Taking out the column containing Unhealhty thinking style	Mothers are already depressed and they may not be able to concerntrate on Pattern of Unhealthy thinking style	Consultation workshop	Practice rounds	Adaptation in the manual
Context	TASK 4: Step 1, BOX 1	27	Only 3 typical thoughts	Keeping only three unhealthy and healthy thoughts	Keeping it simple and short	Manual read-through)	Consultation workshop	Adaptation in the manual	Implementation
Concepts	TASK 4: Step 1	27	Typical Nepali thoughts and Keeping only Three examples	Examples of typical thought styles (1) I am a bad mother, I cannot feed and raise my child well. 2) Iam not able to give son to my family, its my fault.3) Others think badly of me because i couldn't give them happiness.	Using typical thought style, the client can associate with her so that the facilitator can support her identifying thoughts	Consultation workshop	Formative Study	Adaptation in the manual
Context	Task 4: Box 1	27	Notes how to use the given Thought examples from the Box 1	Add note: Based on the discussion with the woman and her family, pick and choose any two unhealthy thoughts from the table. If the woman has already given some examples, just choose one for further discussion.	Session time may not be enough to go through each and every unhealthy thoughts; All the the thought style may not be relevent to the particular mother	Practice rounds		Adaptation in the manual
Metaphors	Picture C	28	Picture C	Much clearer picture	Looks vague and confusing	Manual read-through)		Adaptation in the manual
Content	Task 6, 7 and 8	29 and 30	Bullets for paragraph	Bullets	Easier to see if written in bullet form	Practice rounds		Adaptation in the manual
Context	All pictures	In all pages	Picture in Nepali context	Replacing cartoon character to Nepali context	Acceptability if presented in Nepali context	Practice rounds		Adaptation in the manual
Methods	Task 8: Explain practice work between sessions 0 and 1	30	Providing education material to the mother and the family member at the end	Provide calander containing psyeductional material to the mother and family members	Calendar worked as awareness of maternal mental health, reminder for FCHV, as well for pregnant mothers. It can be informative tool for husband, mother-in-law and father-in-law and other family members.	Formative Study	Manual read-through)	Adaptation in the manual	Implementation
				Explanation of the benefits of exercises/diet chart
			Legend
			Phase 1: Desk review
			Phase 2: Pre implementation
			Phase 3: implementation
								Relavent for
								Relavent for
								Relavent for
								Relavent for
								Relavent for
								Relavent for
								Relavent for
								Relavent for
								Relavent for
								Relavent for
								Relavent for
								Relavent for
								Relavent for
								Relavent for
								Relavent for
								Relavent for
								Relavent for
								Relavent for
								Relavent for
								Relavent for
								Relavent for
								Relavent for
								Relavent for
								Relavent for
								Relavent for
								Relavent for
								Relavent for
								Relavent for
								Relavent for
								Relavent for
								Relavent for
								Relavent for
								Relavent for
								Relavent for
								Relavent for

## Sheet: Module 1
Adaptation Principle	Chapter (first appearance)	Page (first appearance)	What should be changed?	Changed to what?	Rationale for change	Evidence Base 1	Evidence Base 2	Relevant for	Relevant for
People	Session 1.1 (Mother's personal health)	32	Add: Tasks, Steps, activity, time and required materials for each session in the table	After the learning objectives of each session, a table of tasks, steps, activity and required materials is added	A table with tasks, steps, activity, time and required materials at the begining of each module can help the facilitator to prepare for each session.	Manual read-through)		Adaptation in the manual
Context	Session 1.1 (Mother's personal health)	33	Nepali Picture		The picture used in the manual needs to be related with the Nepali context.	Manual read-through)		Adaptation in the manual
Metaphors	Picture C	33	Wrong picture- happy family	Picture should align with the caption	Wrong picture has been used	Manual read-through)		Adaptation in the manual
Content	Session1.1.	34	1. Add information to refer the Nepal government published FCHVs manual about the process of childbirth, how and which services are provided. Instead of Safe Child Birth Checklist, wecan give reference of the FCHVs manual 2. This section is shifted to at the end of the module 1 (i.e Session 4)	Reference need to be made for FCHVs manual	WHO's Safe Child Birth Checklist might be unknown for them	Desk review		Implementation
Goals	Module 1: Preparing for the baby: Session 1.1-Mother's personal health	34	Some of the examples in the table need to be contextual	1. Negative thought: I am thin and weak. So, I may not able for the safe delivery; Feeling/Behavior: Feeling of fear, extra sensitive; Negative consequense: Not/ taking care of child anomaly. 2. Negative thought: What if I could not give birth to son? Feelings/Behavior: Feeling of guilty, sadness, Consequences: Not taking care of self and fetus.	Some of the examples in the table need to be contextual in Nepal	Consultation workshop		Adaptation in the manual
Goals	Module 1: Preparing for the baby: Session 1.1-Mother's personal health	36	Some of the examples in the table need to be contextual	1. Positive thought: Not only me, there are many people whose physical appearance are like me are delivering baby. Feeling/Behavior: Consoling self, taking nutritious food, going for regular check up; Consequense: Better health for mother and baby. 2. Positive thought: Whatever happens, it happened. Now, whatever the baby's sex, it is okay. Feeling/Behavior: Acceptance. Consequence: Better health…	Some of the examples in the table need to be contextual in Nepal	Consultation workshop		Adaptation in the manual
Context	All the sessions		Activities listed in the annex regarding the health calendar	To be included during the session content or may be in the end of each session rather than in the annex	For ease of conducting session and to remind that all activities are being carried out a	Practice rounds		Adaptation in the manual
Content	Activity 1	37	Maternal nutrition	Add important information from the FCHVs manual or may be a picture of recommended diet chart	Would be easy as FCHVs do not need to go back and forth. Information is readily available and can be discussed accordingly. There is a slogan "Harek baar Khana chaar" (Every week four different meal)	Desk review		Adaptation in the manual
Context	Module 1 Activity 1 (Slow breathing)	38	Slow Breathing from Group PM+	1. Slow breathing helps relax the body and calm the mind to reduce stress. 2. Ask mother to stand up to complete this exercise. 3. Invite her to release any tension in their bodies (shake arms and legs, roll shoulders back, rock head from side to side, etc.). 4. You will teach them a slow breathing exercise. 5. When the breathe in the stomach will expand. Aiming to not breathe with the chest (our…	Stress managment (breathing exercise) from Group PM+ was found to be effective in Nepal	Consultation workshop	Consultation workshop	Adaptations	Training
Context	Module 1 Activity 2	38	Adding text in the activity box to educate about pregnancy and walk	Pregnancy is a natural process and it is normal that the belly gets enlarged when the size of the baby grows inside. So, for mother's personal health going for a walk during pregnancy is healthy activity.	People don't readily come out. Some are very shy and do not even come out of the house when pregnant.	Formative Study		Adaptation in the manual
Context	Activity 2	38	Ask what exercises can be feasible	Keepin in Note: Rather than prescribing exercises, exploring the woman's ideas would be more appropriate.	To make it more relevant and to improve adherenece. They should be a part of their daily functioning rather than a complete new concept.	Practice rounds	Implementation
Context	Module 1 TASK 3	39	1. 4 antenatal check ups 2. list out the problems in last trimester of pregnancy at the end of module 1	1. 4 antenatal check ups 2. list out the problems in last trimester of pregnancy at the end of module 1	1. As per the indication from gov. to do 4 antenatal checks up 2. the education of problems can be given at the end of last trimester i.e session 4	Manual read-through)	Consultation workshop	Adaptation in the manual	Implementation
Context	Module 1 TASK 4	40	Additional info on local resources in the health calander	List of organizations for the referral to address domestic violence, polygamy and other social issues, as well as severe depression cases (Also financial and medical supports resources mapping)	For ease of referral of cases relating to DV, IPV and severe cases	Practice rounds		Adaptation in the manual	Implementation
People	Session 1.2 (Mother's relationship with the baby)	41	Add: Tasks, Steps, activity, time and required materials for each session in the table	After the learning objectives of each session, a table of tasks, steps, activity, time and required materials is added	A table with tasks, steps, activity and required materials at the begining of each module can help the facilitator to prepare for each session.	Manual read-through)		Adaptation in the manual
Goals	Module 1: Preparing for the baby: Session 1.2-Mother's relationship withthe baby	43	Some of the examples in the table need to be contextual	1. Negative thought: Since I conceived this baby, nothing has worked out well. Feeling/Behavior: Regrets. Consequense: Neglecting the child, likely abortions, lack of self-care and fetus. 2. Negative thought: Am I able to carry on this baby for 9 months? Feeling/Behavior: Inferiority. Consequence: Neglect the fetus and lag physical and mental health of fetus.	Some of the examples in the table need to be contextual in Nepal	Consultation workshop		Adaptation in the manual
Goals	Module 1: Preparing for the baby: Session 1.2-Mother's relationship withthe baby	44	Some of the examples in the table need to be contextual	1. Postive thought: I am lucky that I am fertile and able to create a new creation. Feeling/Behavior: Proud, Active attention to baby's need. 2. Postive thought: I am carrying the next generation and I have my support from the family in this process. Feeling/Behavior: Secure, Proud, seek help.	Some of the examples in the table need to be contextual in Nepal	Consultation workshop		Adaptation in the manual
Goals	Session 1.2: Activity 3	45	Activity 3 is shifted to the end of module 1 i.e Session 4	Educate mothers about problems that may occur in last trimester of pregancy at	As the problem can be shared at the last session of module 1. It will be around 8 months pregnancy.	Manual read-through)	Consultation workshop	Adaptation in the manual	Implementation
People	Session 1.3 (Mother's relationship with people aroung her)	47	Add: Tasks, Steps, activity, time and required materials (flipcard in Nepali context) for each session in the table	After the learning objectives of each session, a table of tasks, steps, activity, time and required materials is added	A table with tasks, steps, activity and required materials at the begining of each module can help the facilitator to prepare for each session.	Manual read-through)		Adaptation in the manual
Goals	Session 1.3 (Mother's relationship with people around her)	49	Replacing examples of row 1 and 4, making changes in Row 2 to contextualize for Nepal	1. Negative thought: My husband does not love me and neglect me because of my physical changes. Feeling/Thought: Fraustration, irritation, not talking with others. Consequense: Relationship problems. 2. Negative thought: During this pregnancy, I should not go to functions (marriage, rituals, etc). Feelings/Behavior: Stop going outside of house or not engaged in the social functions. Consequence: …	Relavent examples in the context on Nepal	Consultation workshop		Adaptation in the manual
Goals	Session 1.3 (Mother's relationship with people around her)	50	Replacing examples of row 1 and 4, making changes in Row 2 to contextualize for Nepal	1. Healthy thought - Physical changes is a natural process. My husband is happy with our newly born child. He understands me. Emotion/ Behavior - Taking care of each other, making plans and preparation. Consequence - Harmonious relationship with each other. 2. Healty thought - This is a normal natural process. I can get involve in the social functions. Emotion/Behavior - Interest in going to soci…	Relavent examples in the context on Nepal	Consultation workshop		Adaptation in the manual
Context	Throughout all the modules	N/A	Brief description of benefits of each activity mentioned	Add as you explore (diet chart, rest and relaxation - walking, sleeping, breathing; Relation with child- massage, singing, playing)	For the ease of facilitators as well as to encourage uptake of activity	Practice rounds		Adaptation in the manual
Metaphors	Activity 1	51	Symbols/pictures of community members	Examples of family and community members	Use of existing tool of social support	Manual read-through)	Implementation	Adaptation in the manual
Goals	Session 1.3 Mother's Relationship with people around her; Task 3: Step 2	50	Add inter-personal skills and techniques from THPP	Add inter-personal skills and techniques	Chances are the woman might talk negatively about others.	Practice rounds	Consultation workshop	Training (May be add inter-personal techniques in training content FHS)	Training
Goals	Session 3 of Module 1 (Task 3: Activity 1)	51	For the third session in every module, it would be worth exploring what activities she has stopped doing after being pregnant or delivery. These activities could be anything that she used to do with her husband or/and others.	Add in note: Exploring what activities she has stopped doing after being pregnant or delivery. These activities could be anything that she used to do with her husband or/and others. For example, talking with Husband, working together, walking together, etc.	Ease for session delivery and to personalize treatment for example to motivate behavior activation	Practice rounds		Implementation	Training
Goals	Task 4: Practice work 4)	52	Forming a group of expecting mother or who have young children is not possible	Encourage the mothers to join a group of women who are expecting or have young children	FCHVs are not expected to form a group who would facilitate	Formative Study	Manual read-through)	Adaptation in the manual
Methods	All sessions	Throughout the manual	Assessment of risk of suicide while mood monitoring	Checking -Intention, Thought, Plan, Means and Attempt)	Very important to identify risk and also guides whether the case should be referred	Practice rounds	Consultation workshop	Implementation	Training

## Sheet: Module 2
Adaptation Principle	Chapter (first appearance)	Page	What should be changed?	Changed to what?	Rationale for change	Evidence Base 1	Evidence Base 2	Relevant for	Relevant for
People	Session 2.1 (Mother's personal health)	54	Add: Tasks, Steps, activity, time and required materials for each session in the table	After the learning objectives of each session, a table of tasks, steps, activity, time and required materials is added	A table with tasks, steps, activity and required materials at the begining of each module can help the facilitator to prepare for each session.	Manual read-through)		Adaptation in the manual
Context	Session 2.1 (Mother's personal health)	54	Timing of the session needs to be thought of	Normally, women might go to maita in the first 2 months post delivery hence ensure if that is feasible. After two weeks of delivery one session on mother's personal health can be delivered.	Normally, women might go to maita in the first 2 months post delivery hence ensure if that is feasible	Manual read-through)		Implementation
Context	Session 2.1 (Mother's personal health), Task 3: Thinking Healthy about the mother's personal health; Step 1 (Learning to identify unhealthy thoughts about th mother's personal health)	54	Add the contents/sentence in the last paragraph for to normalize the extra work in the baby's arrival.	....stressful but it is normal that after the delivery there is extra work such as changing diapers, breastfeeding, give attention when child crying, etc....and therefore the mother.....	Giving education to mother to normalize/accept the extra work visit so that the mother is prepared, and then for that taking care of self.	Formative Study		Adaptation in the manual
Concepts	Picture A	55	Third para next to Picture A, the word "lazy" can be reword.	No energy to work	"Lazy" can be stimatizing	Manual read-through)		Adaptation in the manual
Goals	Session 2.1 (Mother's personal health)	56	Unhealthy thoughts	Replacing Row 1 with relevant example for Nepal.	Negative thought - I have to do all the work by myself until I get pure. Emotion/Behavior - Overburden, Helpless, lonliness, depressed, worthlessness, stay alone. Consequence - tired, long term effect on health, hard to establish relationship with the child.	Consultation workshop		Adaptation in the manual
Goals	Session 2.1 (Mother's personal health)	57	Healthy thoughts	Replacing Row 1 with relevant example for Nepal.	Positive thought - It will take only some days. Withi few days family will support me anyway. Emotion/behavior - Hopeful, patience, learning. Consequence - Helpseeking behavior increases, increase self-confident.	Consultation workshop		Adaptation in the manual
People	Session 2.2 (Mother's relationship with the baby	60	Add: Tasks, Steps, activity, time and required materials for each session in the table	After the learning objectives of each session, a table of tasks, steps, time and required materials is added	A table with tasks, steps and required materials at the begining of each module can help the facilitator to prepare for each session.	Manual read-through)		Adaptation in the manual
Context	Session 2.1 (Mother's personal health)	61	Cartoon picture to Nepali picture	Picture A, B and C in Nepali pictures	The picture used in the manual needs to be related with the Nepali context.	Manual read-through)		Adaptation in the manual
Goals	Session 2.1 (Mother's relationship with the baby)	62	Unhealthy thoughts - Replacing 'Unhealthy thoughts, emotion/behavior and consequence' of 3rd row in the table	Negative thought - As I have to do household chores, I am not able to take care of my baby. I couldn't be a mother. Emotion/Behavior - Guilt. Crying. Feeling ashamed about the feeling. Consequence - The unpleasant feeling grows and feel stressed that can affect both mother and child.	Making relevant thought for Nepali context	Consultation workshop		Adaptation in the manual
Methods	Session 2.1 (Mother's relationship with the baby)	63	Healthy thoughts - Replacing 'Healthy thoughts, emotion/behavior and consequence' of 3rd row in the table	Positive thought - I am a mother and able to take support from husband and others to divide household chores. Emotion/Behavior - Confident. Proud feeling. Consequence - Helpseeking and giving time to take care of baby.	Making relevant thought for Nepali context	Consultation workshop		Adaptation in the manual
Methods	Session 2.3 (Mother's relationship with people around her)	66	Add: Tasks, Steps, activity, time and required materials for each session in the table	After the learning objectives of each session, a table of tasks, steps, time and required materials is added	A table with tasks, steps and required materials at the begining of each module can help the facilitator to prepare for each session.	Manual read-through)		Adaptation in the manual
Goals	Session 2.3 (Mother's relationship with people around her)	68	Unhealthy thoughts	Negative thought - Nobody cares us, me and my child. Emotion/behavior - Gets angry, quarrels with others, not seeking help when needed. Consequence - get separated with others.	Making relevant thought for Nepali context	Consultation workshop		Adaptation in the manual
Goals	Session 2.3 (Mother's relationship with people around her)	69	Healthy thoughts - Replacing Row 3 with relavent example for Nepal.	Postive thought - This is a natural process. My husband is happy with our newly born child. He understands me. Emotion/ Behavior - Taking care of each other, making plans and preparation. Consequence - Harmonious relationship with each other.	Making relevant thought for Nepali context	Manual read-through)		Adaptation in the manual
Metaphors	Session 2.3 (Mother's relationship with people around her)	71	Add female picture	Adding female picture together with male picture	Female picture together with male picture and baby can represent the family	Manual read-through)		Adaptation in the manual
Methods	Session 2.3	NA	Add termination session	Session 8: Closing Session Task 1: Review mother’s condition and progress (including depression assessment, suicide assessment and mood chart) from the first session to last session Summarise the key messages from the previous session. Go through the Mood Chart with mother. Review the problem of each area she had before and how she handle them. Discuss what was problem was address and what was st…	As there is opening session, it is good to end the session as a closure. The objective of the closing session is to prevent relapse.	Practice rounds		Adaptations
